# Supplementary material for: The Influence of Ni Addition in the Mechanism of CO2 Electroreduction on Cu Crystals—Mechanistic Insight from DFT Simulations
Source: Materials (Basel). 2023 Jul 21;16(14):5138. doi: 10.3390/ma16145138 (PMC10384679; doi:10.3390/ma16145138)
Supplement: Supplementary file 1 [file materials-16-05138-s001.zip]

Archive with 1 entries (1 files):
- materials-2489250-supplementary.pdf
